# Supplementary material for: A cytomegalovirus inflammasome inhibitor reduces proinflammatory cytokine release and pyroptosis
Source: Nat Commun. 2024 Jan 26;15:786. doi: 10.1038/s41467-024-45151-z (PMC10817922; doi:10.1038/s41467-024-45151-z)
Supplement: Supplementary file 4 — Source Data [file 41467_2024_45151_MOESM4_ESM.xlsx]

## Sheet: Figure 1a
PCDNA	VP22	M23	M23.1	M25	m25.2	M26	M28	M32	M35	M36	M38	M43	M44	M47	M48	M50	M53	M54	M56	M69	M71	M77	M78	M82	M83	M84	M88	M94	M99	M103	ORFL147C
1	6.37171	1.10257	2.07242	0.280129	0.48226	0.49133	0.442531	0.645711	0.557637	0.443321	2.08662	1.2301	0.275364	1.63453	5.39184	1.36825	0.383529	0.335527	0.7248	15.0262	0.522239	0.417298	6.9854	1.27063	0.655615	10.1567	0.899888	0.797855	0.937077	1.12028	0.470481
1	3.48778	0.519565	7.83084	0.218906	0.308283	0.272884	0.295212	0.907869	0.352471	0.384393	1.27373	0.981353	0.254584	1.8949	6.13913	0.936897	0.342271	0.409151	0.518836	15.7665	0.420239	0.443245	4.66015	2.78837	1.03819	15.9941	0.877918	0.767892	0.990381	0.970185	0.530762
1	2.41068	0.877453	4.18825	0.115603	0.507116	0.283944	0.243318	0.146859	0.368417	0.294296	0.59699	0.271763	0.053785	0.631106	2.44165	0.407159	0.09886	0.071253	0.108694	3.88832	0.133257	0.104993	1.13656	0.497437	0.192399	2.44952	0.284494	0.188979	0.144528	0.162695	0.062321

## Sheet: Figure 1b
PCDNA	VP22	M23	M23.1	M25	m25.2	M26	M28	M32	M35	M36	M38	M43	M44	M47	M48	M50	M53	M54	M56	M69	M71	M77	M78	M82	M83	M84	M88	M94	M99	M103	ORFL147C
1	1.10597	0.790336	1.75714	0.256807	0.575973	0.49969	0.474014	0.611651	0.701576	0.628631	0.853138	0.47923	0.331078	0.928096	1.42576	0.6045	0.341537	0.388555	0.733544	2.8684	0.435256	0.462257	2.0146	1.59089	0.557534	9.27582	0.882102	0.801452	0.6355	0.979012	0.527915
1	1.31703	0.901537	2.68935	0.590794	0.72007	0.621556	0.738729	1.31404	0.855617	0.777128	1.32421	1.22576	0.599853	1.78399	2.06776	1.09756	0.749422	0.971314	1.41874	6.36762	0.8526	1.11419	4.51427	3.73073	1.53628	21.5635	1.23207	1.31685	1.47532	1.21731	0.939801
1	1.21575	0.674787	1.4681	0.445422	0.620663	0.483109	0.499802	0.92489	0.719413	0.550441	1.04203	0.669693	0.396035	1.26666	1.46881	0.809903	0.504773	0.476848	0.782351	3.74722	0.550591	0.519273	2.81827	1.61442	0.692385	14.732	0.747076	0.741154	0.608997	0.84844	0.650151

## Sheet: Figure 2f
GFP	pcDNA	M83	M84
2.01	26.8	34.3	6.5
1.09	33.6	39.9	8.41
1.3	21.3	29.2	5.93
1.33	35.5	42	6.59

## Sheet: Figure 4a
dpi	M84-HA			M84-stop
0	8600	7120	7120	7120	5880
1	36.1	36.1	36.1	36.1	36.1
3	38400	26100	14700	26100	10000
5	8250000	8250000	5620000	6810000	5620000
7	8250000	14700000	6810000	14700000	12100000
9	2150000	4640000	3830000	3830000	4640000

## Sheet: Figure 4b
dpi	M84-HA VX-765			M84-stop VX-765
0	43689.4	36085.2	77700.8	36085.2	52952.7	29725.4
1	178	381	178	261	121	261
3	68100	178000	215000	68100	147000	316000
5	12100000	6810000	10000000	3830000	5620000	6810000
7	2610000	2610000	4640000	5620000	5620000	8250000

## Sheet: Figure 4c
dpi	M84-HA			M84-stop
0	23551.5	16102.7	23551.5	13254.6	19498.5	13254.6
1	178	121	100	68.1	68.1	68.1
3	21500	31600	21500	8250	5620	1470
5	464000	383000	1000000	82500	261000	100000
7	4640000	6810000	100000	12100	10000	56200
9	6810000	4640000	8250000	6810	4640	1000

## Sheet: Figure 4d
dpi	M84-HA VX-765			M84-stop VX-765
0	43689.4	36085.2	77700.8	36085.2	52952.7	29725.4
1	178	381	178	261	121	261
3	68100	178000	215000	68100	147000	316000
5	12100000	6810000	10000000	3830000	5620000	6810000
7	2610000	2610000	4640000	5620000	5620000	8250000

## Sheet: Figure 4f
dpi	M84-HA			M84-stop
0	30163.6	24913.6	53645.4	24913.6	36559.1	20522.7
1	316	215	464	316	121	178
3	2610000	3830000	2150000	5620000	3830000	3830000
5	5620000	12100000	6810000	14700000	14700000	12100000
7	3160000	12100000	2610000	6810000	6810000	4640000

## Sheet: Figure 4g
dpi	M84-HA			M84-stop
0	33993.9	28077.3	60457.6	28077.3	41201.5	23128.8
1	68.1	68.1	68.1	46.4	56.2	46.4
3	681000	1210000	10000	464000	562000	562000
5	3830000	2610000	4640000	5620000	5620000	4640000
7	1470000	2150000	3160000	4640000	4640000	4640000

## Sheet: Figure 5b
Mock	poly(dA:dT)	WT MCMV	M84-stop MCMV
38.535	756.642	405.27	505.155
34.9759	652.482	314.821	542.187
38.4494	736.941	302.291	407.385
41.9136	716.423	314.882	494.236
41.9136	660.903	296.017	422.57
34.9851	757.458	289.701	590.137

[truncated: 21 more sheets: Figure 5c, Figure 5d, Figure 5e, Figure 6a, Figure 6b, Figure 6c, Figure 6d, Figure 6e, Figure 6f, Suppl Fig 1a, Suppl Fig 1b, Suppl Fig 2a, Suppl Fig 2b, Suppl Fig 3a, Suppl Fig 3b, Suppl Fig 3c, Suppl Fig 3d, Suppl Fig 4a, Suppl Fig 4b, Suppl Fig 5a …]
